# Supplementary material for: Transcutaneous electrical nerve stimulation and solifenacin succinate versus solifenacin succinate alone for treatment of overactive bladder syndrome: A double-blind randomized controlled study
Source: PLoS One. 2021 Jun 23;16(6):e0253040. doi: 10.1371/journal.pone.0253040 (PMC8221460; doi:10.1371/journal.pone.0253040)
Supplement: S1 Table — This table listed the raw data we collected in this study. (XLSX) [file pone.0253040.s001.xlsx]

## Sheet: Sheet1
		Group	Age	Vol1	Vol2	DaytimeFreq 1	DaytimeFreq2	NightFreq1	NightFreq2	OABSS1	OABSS2	OABQ S1	OABQ QL1	OABQ S2	OABQ QL2	DayFreq3	NightFreq3	OABSS3	QS3	QQL3
		0	55	152	178	19.67	16.33	4.33	4	12	10	73.32	50.79	33.33	81.55	13.33	2	10	30	83.09
		0	55	154	180	19.67	16.33	4.33	4	12	10	63.33	58.48	30	80.01	15.66	2	10	33.33	76.94
		0	63	153	149	23	24.67	3.67	3.33	12	10	69.99	24.64	66.66	27.72	22.66	3.66	10	59.99	35.41
		0	71	111	131	28	23.67	3	2.33	15	13	76.66	18.49	69.99	20.03	24	3	12	76.66	16.95
		0	39	144	160	18.67	17	4	2.67	13	12	46.66	50.79	49.99	52.33	14.33	3.33	12	33.33	58.48
		0	52	164	154	12.67	10.33	2.33	2	13	11	33.33	60.02	36.66	63.09	11.33	2.33	11	43.33	56.94
		0	64	142	122	19	14.33	2.67	2	12	10	59.99	41.56	63.33	36.95	13.66	2	10	53.33	44.64
		0	59	133	133	21.33	21.33	4.67	4.33	15	15	63.33	30.8	53.33	41.56	19.33	3.66	15	43.33	50.79
		0	63	135	120	24	22.67	4	3.33	13	13	49.99	44.64	39.99	55.4	20.33	3.66	13	33.33	60.02
		0	47	127	142	22.67	18.67	3	2.33	13	11	39.99	61.56	36.66	67.71	12.33	3.33	11	30	70.78
		0	69	183	214	15.67	13.33	3.67	3.67	13	11	33.33	70.78	36.66	67.71	11	3.66	12	39.99	66.17
		0	72	214	195	12.33	8.67	2.67	2	12	10	30	75.4	20	83.09	10.66	2	10	23.33	83.09
		0	67	163	158	17.33	17.33	4.67	4.33	13	12	53.33	47.71	59.99	46.18	12	4	12	63.33	49.25
		0	67	163	158	17.33	17.33	4.67	4.33	13	12	49.99	40.02	53.33	47.71	11	4	12	53.33	50.79
		0	52	161	151	12.67	10.33	2.33	2	13	11	33.33	72.32	30	75.4	9.66	2.66	11	23.33	81.55
		0	63	137	122	24	22.67	4	3.33	13	13	69.99	29.26	53.33	43.1	22	3.66	13	39.99	58.48
		0	64	144	124	19	14.33	2.67	2	12	10	69.99	26.18	43.33	50.79	15.66	2	10	46.66	53.87
		0	59	132	132	21.33	21.33	4.67	4.33	15	15	79.99	30.8	63.33	58.48	21	4.33	15	53.33	56.94
		0	71	113	133	28	23.67	3	2.33	15	13	93.32	20.03	83.32	29.26	25.33	3.66	12	93.32	26.18
		0	39	142	158	18.67	17	4	2.67	13	12	76.66	35.41	83.32	33.87	12.66	3	12	69.99	33.87
		0	57	170	230	23.33	18.67	3.67	2.33	13	12	73.32	21.57	49.99	49.25	21.33	3.33	13	66.66	44.64
		0	54	125	151	27.33	23.67	3.67	2.33	15	14	83.32	24.64	53.33	53.87	25.66	3	12	36.66	69.25
		0	50	84	131	40.67	32.33	12.33	8.33	13	12	96.66	10.8	69.99	36.95	35	11	13	69.99	35.41
		0	52	122	179	25.33	22	4.33	3.67	15	14	79.99	16.95	53.33	40.02	24.66	3.33	15	46.66	46.18
		0	67	101	91	18.67	16	5.67	4.33	14	14	59.99	50.79	43.33	72.32	12.33	3	14	36.66	73.86
		0	54	74	101	34.33	29	8.67	6.33	13	13	93.32	13.88	66.66	33.87	24.66	6.66	13	59.99	40.02
		0	61	184	169	13	12	2.67	2	12	11	23.33	67.71	10	83.09	10	2	10	6.66	83.09
		0	65	161	222	13	9.33	2.33	1.67	12	10	30	69.25	20	81.55	9.33	2	10	23.33	83.09
		0	42	191	201	12.67	8.67	2.33	1.33	12	8	30	72.32	13.33	87.7	11	1	9	16.66	84.63
		0	50	138	153	23.33	17.67	6.33	5.67	14	13	63.33	38.49	36.66	55.4	12.33	6	12	39.99	55.4
		0	67	104	93	18.67	16	5.67	4.33	14	14	53.33	55.4	39.99	75.4	13	2.66	14	30	70.78
		0	50	80	125	40.67	32.33	12.33	8.33	13	12	99.99	0.04	76.66	29.26	34.33	10.66	13	86.66	24.64
		0	52	121	177	25.33	22	4.33	3.67	15	14	59.99	33.87	49.99	50.79	27.33	4	15	53.33	46.18
		0	54	121	146	27.33	23.67	3.67	2.33	15	14	76.66	21.57	59.99	49.25	25	3	12	59.99	46.18
		0	50	82	129	40.67	32.33	12.33	8.33	13	12	99.99	0.04	83.32	4.65	34.66	11	13	73.32	20.03
		0	52	125	182	25.33	22	4.33	3.67	15	14	66.66	32.33	49.99	56.94	24.66	4	15	66.66	41.56
		1	33	191	275	23.67	16.67	3.67	3	13	10	89.99	18.49	56.66	50.79	18	3	9	46.66	58.48
		1	64	84	189	42.33	27.33	9	6.67	15	14	99.99	0.04	49.99	35.41	30.33	6.33	15	56.66	36.95
		1	23	114	217	32.67	18.67	4.67	3	14	12	93.32	12.34	59.99	40.02	20.66	3.33	11	49.99	47.71
		1	22	91	173	42.33	29.33	11.33	8	15	13	99.99	0.04	43.33	50.79	32	8.33	12	36.66	53.87
		1	57	150	215	27.67	15	3.33	2.67	14	14	73.32	26.18	39.99	58.48	12.33	3	15	39.99	58.48
		1	58	105	188	26	19	5.33	3.67	15	14	59.99	38.49	30	73.86	26.66	4.33	15	33.33	75.4
		1	75	123	180	18	12.67	5	4.33	13	9	49.99	50.79	20	81.55	12	2	11	10	89.24
		1	51	132	198	20.33	13	4.33	3.33	15	12	69.99	32.33	23.33	70.78	10.66	2	10	30	64.63
		1	35	171	256	12.33	8	3	0.67	13	10	26.66	84.63	3.33	92.32	9	1	11	6.66	89.24
		1	26	94	167	21.33	12	6	2.67	15	10	73.32	27.72	46.66	52.33	15	2.33	11	39.99	52.33
		1	23	114	216	32.67	18.67	4.67	3	14	12	99.99	0.04	53.33	38.49	20	3.33	11	59.99	35.41
		1	70	102	184	26	19	5.33	1.33	15	14	59.99	29.26	33.33	56.94	25.33	2	15	26.66	66.17
		1	67	143	199	21.33	14	5.67	1.33	15	14	53.33	29.26	23.33	53.87	16.33	2	15	33.33	50.79
		1	63	111	162	24.33	17.33	5	2.33	15	14	73.32	21.57	39.99	61.56	23.33	4	15	33.33	66.17
		1	53	164	241	22.33	15	5	1.67	15	14	63.33	41.56	23.33	70.78	17	2.33	14	23.33	73.86
		1	27	162	174	26.33	24.33	3.67	3	12	9	86.66	24.64	73.32	30.8	26.66	2.66	11	76.66	27.72
		1	46	120	130	25.33	24.33	4	3.33	15	14	76.66	24.64	79.99	29.26	30.66	3.66	12	79.99	32.33
		1	66	175	170	16	15	4.67	4.33	12	12	36.66	58.48	43.33	60.02	15	4	13	46.66	55.4
		1	57	201	243	13.67	12.33	2.67	1.67	13	12	20	69.25	20	60.02	9.66	2.33	12	20	67.71
		1	61	151	130	17.33	15.33	6.67	6	14	13	23.33	75.4	13.33	81.55	13	7	11	26.66	73.86
		1	53	117	132	21	18.67	5.33	4	14	14	46.66	55.4	49.99	58.48	17	3	12	59.99	50.79
		1	62	175	180	15.33	13	3	2.67	13	11	23.33	66.17	30	64.63	9.66	4.33	11	33.33	61.56
		1	26	157	130	14	12.33	3.33	3	12	12	53.33	43.1	36.66	50.79	5	4	8	43.33	47.71
		1	51	142	171	17.33	14.33	4.33	3.33	14	13	23.33	70.78	30	80.01	14.33	2.66	12	33.33	73.86
		1	61	151	130	17.33	15.33	6.67	6	14	13	33.33	56.94	20	69.25	13.66	5	11	26.66	63.09
		1	66	173	168	16	15	4.67	4.33	12	12	30	70.78	30	67.71	15.33	4.33	12	23.33	76.94
		1	53	129	145	21	18.67	5.33	4	14	14	43.33	50.79	33.33	61.56	17	3	12	33.33	58.48
		1	71	211	253	11.67	10.33	2.33	1.33	12	10	16.66	90.78	6.66	96.93	8	2.66	9	6.66	93.85
		1	68	111	144	19.33	17.33	5.67	4.67	13	13	43.33	76.94	16.66	89.24	15.66	3.66	12	23.33	73.86
		1	57	104	125	17.67	14.33	2.67	1.67	14	13	43.33	72.32	23.33	76.94	14	2.33	13	23.33	75.4
		1	19	162	189	16	12.67	4.33	3	12	12	66.66	32.33	53.33	55.4	11.66	2	13	59.99	49.25
		1	71	211	253	11.67	10.33	2.33	1.33	12	10	23.33	87.7	10	92.32	8	2.33	9	6.66	95.39
		1	71	201	241	11.67	10.33	2.33	1.33	12	10	36.66	60.02	13.33	73.86	8.33	2.33	8	13.33	76.94
		1	57	110	132	17.67	14.33	2.67	1.67	14	13	66.66	35.41	39.99	56.94	14.33	2	13	39.99	55.4
