# Supplementary material for: Transcutaneous electrical nerve stimulation and solifenacin succinate versus solifenacin succinate alone for treatment of overactive bladder syndrome: A double-blind randomized controlled study
Source: PLoS One. 2021 Jun 23;16(6):e0253040. doi: 10.1371/journal.pone.0253040 (PMC8221460; doi:10.1371/journal.pone.0253040)
Supplement: S1 File — (ZIP) [file pone.0253040.s003.zip]

Archive with 2 entries (2 files):
- Study protocol CHN1.pdf
- Study protocol EN.pdf
